# Supplementary material for: Pressure-Dependent Thermal and Mechanical Behaviour of a Molecular Crystal of Bromine
Source: Molecules. 2024 Oct 8;29(19):4744. doi: 10.3390/molecules29194744 (PMC11477802; doi:10.3390/molecules29194744)
Supplement: Supplementary file 1 [file molecules-29-04744-s001.zip]

Archive with 1 entries (1 files):
- molecules-3226857-supplementary.pdf
